# Supplementary material for: Vaccination against misinformation: The inoculation technique reduces the continued influence effect
Source: PLoS One. 2022 Apr 28;17(4):e0267463. doi: 10.1371/journal.pone.0267463 (PMC9049321; doi:10.1371/journal.pone.0267463)
Supplement: S1 Data — (XLSX) [file pone.0267463.s001.xlsx]

## Sheet: Sheet0
Subject	Age	Gender	Education	Version	Inoculation	Inoculation_question	Credible	Expert	Trustworthy	noRetr	noMisinf	credible_misinf_Belief	credible_retr_Belief	expert_misinf_Belief	expert_retr_Belief	trust_misinf_Belief	trust_retr_Belief
1	24	1	4	1	1	1	2	5	5	4	0	4	10	8	2	9	1
2	68	1	4	4	1	2	1	1	3	3	0	8	9	8	4	6	8
3	23	1	3	5	1	1	0	1	1	4	0	2	10	2	10	2	10
4	22	2	3	1	2		4	5	5	5	3	6	9	10	2	10	9
5	21	1	3	1	2		2	0	5	3	0	3	7	4	6	5	5
6	19	1	2	3	1	1	0	0	1	5	1	1	11	1	2	1	11
7	21	2	3	6	1	10	4	3	2	2	0.5	5	2	3	10	11	2
8	40	1	4	6	1	6	1	0	1	2	0	2	10	2	10	4	6
9	20	1	3	3	2		4	3	5	5	1	5	9	9	2	10	1
10	23	3	3	3	2		4	3	4	4	0.5	11	4	8	4	9	4
11	23	2	3	6	2		4	4	3	1	2	11	11	11	1	7	1
12	24	1	3	3	2		2	2	3	4	1	9	7	9	4	11	5
13	20	3	3	2	1	4	0	4	5	4	0	4	9	10	1	10	2
14	20	1	3	6	2		5	5	3	4	2	1	9	11	1	6	1
15	22	2	3	5	2		5	5	5	3	1	6	11	5	4	7	8
16	23	3	4	3	2		4	3	0	3	1.5	6	7	7	5	6	6
17	21	1	3	2	1	5	2	4	5	0	1.5	4	8	9	3	10	2
18	20	1	3	5	1	3	0	1	2	1	0	1	11	1	11	8	11
19	23	1	3	2	2		2	4	5	5	0	8	7	10	3	9	6
20	22	2	3	4	2		3	3	5	5	1	8	6	8	4	9	4
21	21	2	3	5	1	3	0	2	1	5	3.5	4	9	5	6	6	4
22	26	2	3	6	1	3	2	4	4	2	0	11	6	10	6	8	1
23	26	2	4	5	1	1	0	3	2	3	0.5	6	10	10	4	3	9
24	39	2	4	1	2		3	5	5	4	0	8	6	11	1	8	3
25	20	1	3	1	2		3	5	3	3	1.5	8	6	8	5	10	6
26	29	2	4	3	2		0	1	1	5	0	6	8	6	4	6	6
27	23	1	3	2	1	3	1	3	0	3	1	7	5	9	5	4	7
28	23	1	3	3	1	11	1	0	3	1	1	7	3	7	6	9	4
29	24	1	4	1	2		0	4	4	2	0.5	4	9	2	8	4	9
30	21	1	3	1	2		2	3	5	2	0.5	6	6	8	5	10	8
31	23	1	3	2	1	6	0	1	1	4	0	3	9	8	3	3	4
32	21	1	3	5	1	2	0	3	2	4	0	1	11	2	8	6	7
33	39	2	2	1	2		1	0	0	3	0	9	6	4	8	6	9
34	23	1	3	6	1	8	0	4	2	1	0.5	6	9	9	4	9	4
35	21	1	3	3	2		3	3	3	5	1.5	9	5	8	5	10	7
36	20	1	3	2	1	11	3	2	1	0	0.5	6	5	11	7	3	5
37	26	1	4	5	2		0	1	2	4	2	4	8	7	4	7	6
38	21	1	3	6	1	11	2	3	1	1	1	9	6	9	3	6	1
39	21	1	3	2	1	3	0	3	5	1	0	1	11	9	2	7	3
40	24	2	3	4	2		5	3	1	4	1	6	5	10	4	8	4
41	33	1	4	5	2		0	2	0	3	3	3	10	2	8	5	6
42	21	1	3	5	2		1	4	3	4	0.5	6	8	6	6	6	6
43	20	1	3	3	1	6	1	4	4	4	0	10	2	8	3	4	10
44	25	1	4	3	2		4	3	1	4	1	7	6	8	6	6	6
45	24	2	3	3	2		2	4	3	5	0	4	8	7	5	10	8
46	20	1	3	1	1	7	1	0	1	3	0.5	7	6	5	9	9	8
47	30	1	4	5	2		2	2	4	4	0.5	4	10	7	5	10	2
48	20	2	3	5	1	4	0	1	0	1	0.5	1	11	6	1	1	9
49	20	1	3	2	1	9	0	4	3	5	0	1	11	1	7	6	10
50	26	2	4	1	2		5	4	4	1	0.5	4	10	10	3	7	3
51	19	1	3	6	2		2	4	3	2	2.5	5	6	7	4	3	3
52	25	1	4	1	2		0	0	4	4	1	7	7	6	8	9	10
53	21	1	3	3	1	8	0	4	4	5	0	4	5	7	4	9	3
54	23	1	3	3	2		2	1	4	4	0	10	4	8	2	11	5
55	29	1	4	5	1	5	1	1	2	4	0	1	11	3	8	7	6
56	20	1	3	6	1	3	0	2	3	3	0.5	8	11	1	11	2	8
57	20	1	3	6	1	6	0	1	2	0	0	3	11	6	4	8	3
58	21	2	3	3	1	2	2	2	4	5	1.5	2	9	8	4	8	5
59	20	1	3	3	2		4	0	4	5	2	4	9	9	3	7	5
60	20	1	3	1	2		2	5	4	4	1	9	10	11	3	8	9
61	20	1	3	1	1	1	0	3	0	4	0.5	2	10	6	8	6	6
62	20	2	3	5	1	3	0	2	2	3	0	4	9	6	3	6	5
63	23	1	3	4	2		5	2	2	5	2	10	4	10	5	11	7
64	36	1	4	3	1	4	5	1	1	5	0.5	7	7	6	5	5	6
65	23	1	3	3	1	8	3	2	1	3	0	10	4	10	2	3	7
66	22	2	3	3	2		4	4	3	5	2.5	9	6	6	6	9	6
67	19	1	3	4	2		4	2	3	4	0	11	2	9	3	10	4
68	23	1	3	3	2		3	2	3	5	0.5	5	5	8	4	10	3
69	18	1	3	3	1	3	0	3	3	4	1	1	10	9	2	4	3
70	42	1	4	3	2		0	0	2	0	1.5	1	1	1	1	1	1
71	23	1	3	6	1	6	0	0	1	3	1.5	5	8	5	5	2	6
72	19	1	3	6	1	2	1	5	4	5	2.5	5	9	8	6	2	3
73	31	1	4	4	1	6	3	0	0	2	2	6	6	6	6	6	6
74	36	1	4	5	2		4	5	2	4	0.5	5	8	7	4	8	5
75	19	1	3	5	1	6	1	3	2	4	0.5	2	10	9	3	5	4
76	41	1	4	5	1	9	0	2	3	0	0	1	11	1	11	3	10
77	23	1	2	5	1	6	0	4	2	2	0.5	1	11	11	4	6	6
78	19	1	3	1	1	2	3	5	4	4	1	6	6	10	3	6	6
79	34	1	4	1	2		4	5	5	3	2	9	2	9	3	3	7
80	21	1	3	4	2		0	3	0	3	0.5	8	6	6	1	6	4
81	20	1	3	2	2		1	3	0	5	3	4	5	9	3	6	7
82	24	1	3	2	2		0	3	4	3	1	6	4	3	4	8	5
83	19	1	3	4	1	3	0	3	1	3	0	7	10	8	2	6	2
84	22	1	3	2	2		2	3	5	1	1	8	5	9	3	9	4
85	23	1	3	2	2		2	3	4	5	0	6	4	11	4	7	4
86	23	1	3	4	1	4	0	2	1	3	0	7	10	7	3	1	8
87	34	1	4	4	1	8	0	1	4	0	2	6	6	6	6	7	5
88	23	1	3	1	1	4	0	5	5	3	2.5	2	10	10	3	10	2
89	51	2	4	4	2		1	1	0	2	0	6	8	6	6	4	8
90	24	1	4	4	1	2	0	4	0	1	0	4	10	7	3	2	10
91	37	1	4	4	2		0	2	3	2	1	8	10	6	6	8	8
92	24	1	2	2	2		2	0	0	5	0	11	6	8	7	8	4
93	21	1	3	1	1	2	2	5	2	5	1.5	8	7	8	3	6	3
94	19	2	3	6	2		1	0	2	0	0.5	6	7	7	5	10	6
95	24	1	3	4	2		4	4	4	4	1	8	7	6	8	10	2
96	19	1	3	6	2		2	2	3	4	1.5	7	5	11	6	10	6
97	19	1	3	1	1	3	1	2	1	5	0.5	2	9	5	8	5	2
98	20	1	3	6	2		5	3	4	3	0	6	8	9	3	11	7
99	45	1	2	2	2		2	3	3	0	1	7	6	5	5	7	5
100	23	1	3	6	2		2	4	2	2	0	9	2	9	4	6	9
101	21	1	3	4	2		4	2	3	5	1	9	4	5	4	9	4
102	21	1	3	2	2		0	1	0	1	0	1	6	6	5	1	11
103	25	2	3	1	1	7	1	3	2	4	1	1	10	6	6	2	10
104	20	2	3	1	1	1	0	5	0	2	2	1	11	11	1	11	11
105	24	1	3	5	2		5	2	0	4	2	2	11	6	3	4	5
106	26	1	4	2	1	5	1	5	3	2	1.5	6	5	10	3	10	5
107	24	1	3	5	2		4	5	0	5	3.5	7	6	9	4	6	8
108	26	1	4	6	2		2	4	4	1	2.5	10	4	11	2	3	3
109	24	1	3	2	1	2	0	0	0	2	0.5	3	10	8	4	1	2
110	28	1	4	6	1	1	0	4	1	1	1	7	5	9	5	8	8
111	20	1	3	4	1	11	4	3	1	2	0	11	6	9	2	1	10
112	22	2	3	4	1	6	1	1	3	2	0.5	8	8	8	3	8	6
113	20	1	3	2	1	1	3	5	0	5	1	9	11	9	2	1	11
114	26	1	4	4	1	3	0	2	0	1	1	10	10	7	7	3	11
115	21	1	3	4	1	4	2	0	0	5	0.5	9	4	9	4	7	8
116	20	1	3	6	1	3	0	1	5	1	0	6	8	9	6	8	3
117	25	1	4	6	2		1	4	3	2	0.5	3	10	10	2	7	4
118	24	1	3	6	2		4	3	3	4	1.5	8	3	8	3	7	6
119	20	1	2	5	2		1	2	1	1	0.5	8	2	9	3	5	10
120	25	1	4	6	2		1	3	1	1	1	10	5	10	1	11	1
121	25	2	3	2	2		0	4	4	4	1	6	6	9	3	4	6
122	19	1	3	2	1	6	2	3	5	5	1	6	4	7	2	9	3
123	20	1	3	3	1	2	0	0	1	5	0.5	1	11	1	10	1	11
124	21	2	3	2	1	4	1	4	5	2	1	2	10	8	4	10	2
125	45	2	2	4	2		4	2	1	2	3.5	3	2	3	3	4	4
126	23	1	3	4	2		3	4	3	5	1.5	3	7	8	5	9	7
127	49	1	4	3	1	3	1	3	0	2	0	1	1	3	2	1	1
128	43	1	2	3	1	11	0	3	3	0	0	6	11	1	1	7	6
129	20	1	3	2	2		1	5	0	5	1.5	7	4	9	3	4	7
130	23	2	3	4	1	7	2	1	0	4	1.5	7	4	8	4	6	6
131	19	1	3	2	1	4	2	3	4	4	0	9	7	7	2	10	1
132	19	1	3	6	2		4	3	4	1	2.5	3	8	6	7	9	4
133	20	1	3	6	2		0	0	2	2	0.5	3	9	2	9	8	4
134	23	2	3	4	1	3	0	2	2	1	0	3	9	2	10	3	8
135	20	1	3	5	1	4	0	2	0	4	0	1	11	1	8	3	11
136	18	1	3	1	1	3	0	4	4	5	3	2	10	11	1	10	1
137	27	1	3	5	2		0	1	2	2	0	6	8	6	3	6	9
